# Supplementary material for: GLUT1 expression, lymphocyte distribution and CD3+ T-cell metabolic subsets as predictive markers of response to immunotherapy in advanced melanoma
Source: J Exp Clin Cancer Res. 2026 Jan 20;45:51. doi: 10.1186/s13046-025-03637-8 (PMC12903248; doi:10.1186/s13046-025-03637-8)
Supplement: Supplementary file 1 — Supplementary Material 1. [file 13046_2025_3637_MOESM1_ESM.zip]

Archive with 6 entries (6 files):
- Supplementary Table 1.xlsx
- Supplementary Table 2.xlsx
- Supplementary Table 3.docx
- Supplementary Table 4.docx
- Supplementary Table 5.xlsx
- Supplementary Table 6.xlsx
