# Supplementary material for: GLUT1 expression, lymphocyte distribution and CD3+ T-cell metabolic subsets as predictive markers of response to immunotherapy in advanced melanoma
Source: J Exp Clin Cancer Res. 2026 Jan 20;45:51. doi: 10.1186/s13046-025-03637-8 (PMC12903248; doi:10.1186/s13046-025-03637-8)
Supplement: Supplementary file 1 — Supplementary Material 1. [file 13046_2025_3637_MOESM1_ESM.zip › Supplementary Table 1.xlsx]

## Sheet: Supplementary Table 1
Fisher's exact test	Feature	Comparison	p value	Adjusted p value (FDR)	Odds ratio	95% CI
Table 1	Gender	Responder vs Non-responder	0.7575	0.83325	1.306	0.3872 to 4.691
Table 1	M stage	Responder vs Non-responder	0.5302	0.648022	1.714	0.5156 to 5.519
Table 1	Treatment	Responder vs Non-responder	0.1392	0.333713	2.722	0.7697 to 9.280
Table 1	BRAF mutation	Responder vs Non-responder	0.0106	0.0583	0.15	0.04009 to 0.6223
Table 1	Prior BRAFi	Responder vs Non-responder	0.2427	0.333713	0.3238	0.06012 to 1.936
Table 1	Cutaneous primary	Responder vs Non-responder	0.1868	0.333713	4.889	0.6687 to 62.10
Table 1	LDH	Responder vs Non-responder	0.2214	0.333713	0.4235	0.1340 to 1.370
Table 1	Peritheliomatous growth	Responder vs Non-responder	0.1075	0.333713	0.3041	0.09094 to 1.165
Table 1	Metabolic zonation	Responder vs Non-responder	>0.9999	0.9999	1.091	0.3585 to 3.228
Supp Table 3	Gender	GLUT1 ≥ 1% vs GLUT1 < 1%	>0.9999	0.9999	0.9	0.2113 to 4.160
Supp Table 3	M stage	GLUT1 ≥ 1% vs GLUT1 < 1%	0.112	0.392	6.933	0.9502 to 82.05
Supp Table 3	Treatment	GLUT1 ≥ 1% vs GLUT1 < 1%	0.447	0.78225	0.4333	0.1048 to 1.928
Supp Table 3	BRAF mutation	GLUT1 ≥ 1% vs GLUT1 < 1%	0.2148	0.5012	0.3409	0.07868 to 1.431
Supp Table 3	Prior BRAFi	GLUT1 ≥ 1% vs GLUT1 < 1%	0.0812	0.392	0.1538	0.02495 to 0.9455
Supp Table 3	Cutaneous primary	GLUT1 ≥ 1% vs GLUT1 < 1%	>0.9999	0.9999	1.042	0.07204 to 7.877
Supp Table 3	LDH	GLUT1 ≥ 1% vs GLUT1 < 1%	>0.9999	0.9999	1.111	0.2404 to 4.733
Supp Table 4	Gender	CA9 ≥ 1% vs CA9 < 1%	>0.9999	0.9999	1.066	0.2397 to 3.788
Supp Table 4	M stage	CA9 ≥ 1% vs CA9 < 1%	0.7337	0.9999	1.319	0.3395 to 5.714
Supp Table 4	Treatment	CA9 ≥ 1% vs CA9 < 1%	>0.9999	0.9999	0.8571	0.2571 to 3.456
Supp Table 4	BRAF mutation	CA9 ≥ 1% vs CA9 < 1%	0.4686	0.9999	1.875	0.4571 to 6.758
Supp Table 4	Prior BRAFi	CA9 ≥ 1% vs CA9 < 1%	0.3607	0.9999	2.5	0.5028 to 11.87
Supp Table 4	Cutaneous primary	CA9 ≥ 1% vs CA9 < 1%	>0.9999	0.9999	2	0.2637 to 26.28
Supp Table 4	LDH	CA9 ≥ 1% vs CA9 < 1%	0.3048	0.9999	0.4	0.1029 to 1.785

## Sheet: Supplementary Table 2
Mann Whitney U Test	Feature	Comparison	p value	Adjusted p value (FDR)	U value
Figure 3D	% CD3+ T-cells in responders	GLUT1+ vs GLUT1- melanoma	0.0167	0.0334	112
Figure 3D	% CD3+ T-cells in non-responders	GLUT1+ vs GLUT1- melanoma	0.0509	0.0509	100
Figure 4B	Avg distance CD3+ T-cell to GLUT1+ mel	Responder vs non-responder	0.0152	0.0266667	59
Figure 4B	Avg distance CD3+CA9+ T-cell to GLUT1+ mel	Responder vs non-responder	0.02	0.0266667	19
Figure 4B	Avg distance CD3+HIF1α+ T-cell to GLUT1+ mel	Responder vs non-responder	0.0051	0.0204	42
Figure 4B	Avg distance CD3+GLUT1+ T-cell to GLUT1+ mel	Responder vs non-responder	0.0292	0.0292	55
Figure 4C	% CD3+ T-cell within 20 µm of GLUT1+ mel	Responder vs non-responder	0.0032	0.0128	47.5
Figure 4C	% CD3+CA9+ T-cell within 20 µm of GLUT1+ mel	Responder vs non-responder	0.0205	0.0345333	19.5
Figure 4C	% CD3+HIF1α+ T-cell within 20 µm of GLUT1+ mel	Responder vs non-responder	0.0411	0.0411	58
Figure 4C	% CD3+GLUT1+ T-cell within 20 µm of GLUT1+ mel	Responder vs non-responder	0.0259	0.0345333	54
Figure 5E	% Intratumoral GLUT3+ T-cells	Responder vs non-responder	0.0357	0.043	25
Figure 5E	% Intratumoral GLUT3+GLUT1- T-cells	Responder vs non-responder	0.043	0.043	26
Figure 6B	Avg distance melanoma to CD31+ cells	Metabolic vs no metabolic zonation	0.0125	0.0125	16
Figure 6B	Avg distance GLUT1+ melanoma to CD31+ cells	Metabolic vs no metabolic zonation	0.0005	0.0015	6
Figure 6B	Avg distance GLUT3+ melanoma to CD31+ cells	Metabolic vs no metabolic zonation	0.0023	0.00345	7
Figure 6D	Avg distance CD3+ T-cells to CD31+ cells	Responder vs non-responder	0.7045	0.7045	49
Figure 6D	Avg distance CD3+GLUT1+ T-cells to CD31+ cells	Responder vs non-responder	0.0357	0.1071	25
Figure 6D	Avg distance CD3+GLUT3+ T-cells to CD31+ cells	Responder vs non-responder	0.3867	0.58005	42
Figure 6D	% CD3+ T-cell within 20 µm of CD31+ cells	Responder vs non-responder	0.4262	0.4262	43
Figure 6D	% CD3+GLUT1+ T-cell within 20 µm of CD31+ cells	Responder vs non-responder	0.0242	0.0726	23
Figure 6D	% CD3+GLUT3+ T-cell within 20 µm of CD31+ cells	Responder vs non-responder	0.3968	0.4262	42.5
Supp Figure 2A	% CA9+ melanoma cells	Responder vs non-responder	0.2853	0.3127	168.5
Supp Figure 2A	% HIF1α+ melanoma cells	Responder vs non-responder	0.2994	0.3127	178
Supp Figure 2A	% GLUT1+ melanoma cells	Responder vs non-responder	0.3127	0.3127	137
Supp Figure 2A	% Intratumoral CA9+ T-cells	Responder vs non-responder	0.2657	0.39855	194
Supp Figure 2A	% Intratumoral HIF1α+ T-cells	Responder vs non-responder	0.4607	0.4607	220
Supp Figure 2B	Avg distance CD3+ T-cell to SOX10+ mel	Responder vs non-responder	0.392	0.522667	156
Supp Figure 2B	Avg distance CD3+CA9+ T-cell to SOX10+ mel	Responder vs non-responder	0.2276	0.4552	41
Supp Figure 2B	Avg distance CD3+HIF1α+ T-cell to SOX10+ mel	Responder vs non-responder	0.5869	0.5869	133
Supp Figure 2B	Avg distance CD3+GLUT1+ T-cell to SOX10+ mel	Responder vs non-responder	0.1159	0.4552	84
Supp Figure 2B	Avg distance CD3+ T-cell to CA9+ mel	Responder vs non-responder	>0.9999	0.9999	97
Supp Figure 2B	Avg distance CD3+CA9+ T-cell to CA9+ mel	Responder vs non-responder	0.3867	0.9999	42
Supp Figure 2B	Avg distance CD3+HIF1α+ T-cell to CA9+ mel	Responder vs non-responder	0.8201	0.9999	79
Supp Figure 2B	Avg distance CD3+GLUT1+ T-cell to CA9+ mel	Responder vs non-responder	0.7762	0.9999	66
Supp Figure 2B	Avg distance CD3+ T-cell to HIF1α+ mel	Responder vs non-responder	0.2154	0.2154	100
Supp Figure 2B	Avg distance CD3+CA9+ T-cell to HIF1α+ mel	Responder vs non-responder	0.0815	0.108667	29
Supp Figure 2B	Avg distance CD3+HIF1α+ T-cell to HIF1α+ mel	Responder vs non-responder	0.0532	0.108667	76
Supp Figure 2B	Avg distance CD3+GLUT1+ T-cell to HIF1α+ mel	Responder vs non-responder	0.065	0.108667	66
Supp Figure 3B	% Peritumoral GLUT3+ T-cells	Responder vs non-responder	0.0295	0.0513	24
Supp Figure 3B	% Peritumoral GLUT3+GLUT1- T-cells	Responder vs non-responder	0.0513	0.0513	27
Supp Figure 3C	% Intratumoral CD31+ T cells	Responder vs non-responder	0.9725	0.9725	54
Supp Figure 3C	% Peritumoral CD31+ T cells	Responder vs non-responder	0.5116	0.9725	45
Table 1	Age	Responder vs non-responder	<0.0001	0.0011	54.5
Table 1	Mitotic rate	Responder vs non-responder	0.1908	0.333713	195
Supp Table 3	Age	GLUT1 ≥ 1% vs GLUT1 < 1%	0.6071	0.97136	111
Supp Table 4	Age	CA9 ≥ 1% vs CA9 < 1%	0.9945	0.9999	181.5

## Sheet: Supplementary Table 5
Patient	Response	Site of Biopsy	Peritheliomatous growth	Metabolic zonation	Tumor: % HIF1a+ melanoma	Tumor: % GLUT1+ melanoma	Tumor: % CA9+ melanoma	Tumor: % CD3+ T-cells	Tumor: % HIF1a+ T-cells	Tumor: % GLUT1+ T-cells	Tumor: % CA9+ T-cells	Peritumor: % CD3+ T-cells	Peritumor: % HIF1a+ T-cells	Peritumor: % GLUT1+ T-cells	Peritumor: % CA9+ T-cells
1	Non-responder	Subcutaneous	No	No	0.411969	0.276743	0.023586	6.89377	3.74035	0.717204	0.0544712	12.4235	5.16541	0.487303	0.135362
2	Non-responder	Subcutaneous	No	No	0.242375	10.4524	0.636235	0.149042	0	0	0	7.45763	4.54545	0.649351	0
3	Non-responder	Lymph node	Yes	Yes	N/A	N/A	N/A	7.19817	3.76379	1.23317	2.51539	34.1898	2.56589	1.02935	0.625
4	Non-responder	Lymph node	Yes	Yes	6.09335	18.5387	57.0775	1.91388	3.72467	4.118	11.2753	20.5149	1.44462	0.395111	0.465078
5	Non-responder	Subcutaneous	No	Yes	0.0251133	0.685889	0.888272	2.36139	2.65812	0.160314	0.284429	25.252	3.60409	0.205948	0.387182
6	Non-responder	Lung	Yes	Yes	0.0686862	25.1494	17.8882	3.42793	0.273915	6.89001	12.6001	7.73216	0.660308	1.39398	10.0269
7	Non-responder	Subcutaneous	No	No	9.83353	2.41643	3.28232	19.9396	28.7052	0.776892	0.278884	30.0793	33.3208	0.853414	0.313755
8	Non-responder	Lymph node	Yes	No	1.79158	N/A	0.176804	17.4202	15.2857	N/A	0.142228	81.7927	8.34974	N/A	0.633585
9	Non-responder	Lymph node	Yes	Yes	0.0707878	1.98961	0.0484693	1.11021	0.824601	0.807421	0.300636	51.8035	1.65521	9.18631	0.0278324
10	Non-responder	Lymph node	Yes	Yes	0.131891	6.0083	3.84002	2.20304	1.39542	0.353699	0.188963	18.2068	1.39352	0.14541	0.0545289
11	Non-responder	Lymph node	Yes	Yes	N/A	N/A	N/A	0.36836	1.55347	0.975434	0.794798	2.90414	1.849	0.760786	0.895609
12	Non-responder	Lymph node	Yes	Yes	2.03777	28.9592	1.78465	16.4453	6.03229	8.19773	0.304515	37.3708	2.67482	3.53865	0.0850609
13	Non-responder	Lung	No	No	0.914528	19.9265	0.408854	19.6366	4.80044	3.63383	0.141137	45.5367	4.01014	0.738205	0.692761
14	Non-responder	Mucosa	No	Yes	0.0440432	55.6485	0.0308302	0.080044	13.6364	59.0909	0	2.39085	0	17.3913	0
15	Non-responder	Lymph node	No	No	0.0161823	0.0012448	0.0373439	0.002638	0	0	0	0.104451	0	0	0
16	Non-responder	Subcutaneous	No	No	0.560708	11.0889	0.540023	18.6396	7.83324	2.04323	0.178515	60.4519	8.48213	0.837863	0.405321
17	Non-responder	Subcutaneous	Yes	Yes	0.155219	N/A	5.93714	0.705738	4.34783	N/A	0	0.41841	0	N/A	0
18	Non-responder	Lymph node	No	No	0.674036	1.41794	2.01022	47.009	6.69081	0.882233	0.954008	65.6591	6.98228	1.59235	0.941001
19	Non-responder	Lymph node	No	No	0.222014	0.439	0.0041513	0.935316	8.89636	1.35856	0.0657366	52.4751	7.52898	1.22159	0.101107
20	Non-responder	Subcutaneous	No	Yes	0.178433	6.60045	1.00809	0.174833	2.52343	3.17231	0.36049	5.72558	5.08206	1.22602	0.138422
21	Non-responder	Subcutaneous	No	No	0.0487986	64.898	0.196958	0.074981	2.14286	7.85714	0	21.4777	3.0412	0.58862	0.425114
22	Non-responder	Lymph node	No	No	0.644313	0.674787	0	4.54211	5.55291	1.69209	0.0119161	30.1147	3.57514	7.42409	0
23	Responder	Subcutaneous	No	No	0.0609525	N/A	0	1.65702	2.98051	N/A	0	47.9298	4.6112	N/A	0.139331
24	Responder	Subcutaneous	No	No	0.0772883	0.0162504	0.106618	0.067158	8.45771	0.995025	0	0.336449	0	7.40741	0
25	Responder	Subcutaneous	No	No	0.621229	94.1978	N/A	2.29446	3.80548	56.1482	N/A	4.74349	4.86371	9.64725	N/A
26	Responder	Lymph node	Yes	Yes	N/A	N/A	N/A	1.61597	2.13408	10.8718	5.15402	3.90431	2.12202	5.87975	5.39346
27	Responder	Lymph node	Yes	Yes	0.479821	18.0249	0.320177	5.93321	3.82268	8.40647	0.812534	35.6457	1.39891	1.79694	0.0978978
28	Responder	Subcutaneous	No	No	0.0901061	0.0491488	0.00136524	2.0179	1.33549	0.121408	0	47.8384	0.116009	0.603248	0
29	Responder	Liver	No	No	0.237219	0.0406662	0.00145236	10.4548	0.578696	0.149444	0.00317965	62.612	0.936292	0.0286328	0.00286328
30	Responder	Subcutaneous	No	Yes	2.0775	13.3998	0.390068	1.04141	8.82353	6.42702	0.326797	9.09448	9.06782	0.838202	0.0508001
31	Responder	Subcutaneous	No	No	0.879799	15.3394	0.0685558	16.5344	3.37677	7.73876	0.0158907	26.4767	2.10104	5.24079	0.0708215
32	Responder	Subcutaneous	No	Yes	16.0656	17.9701	0.275125	7.7657	56.277	8.0965	0.451362	37.1413	63.8491	2.21758	0.827993
33	Responder	Lymph node	No	Yes	1.71668	40.044	0.374227	31.0615	1.99099	17.9092	0.343634	69.3413	2.21677	5.18052	0.117582
34	Responder	Subcutaneous	No	Yes	0.397396	10.3163	0.749049	11.5404	1.26808	4.75115	0.756289	40.7934	2.46281	1.22936	0.684342
35	Responder	Lymph node	No	No	0.232189	18.7928	0.01878	0.613577	5.5607	3.24374	0.741427	27.6013	7.24973	1.00262	0.478174
36	Responder	Subcutaneous	No	Yes	1.56623	4.27495	0.138748	12.3118	21.2505	0.391682	0.106822	54.0445	14.4385	0.424015	0.564227
37	Responder	Subcutaneous	No	No	0.0432674	N/A	2.92962	0.498182	2.45726	N/A	1.06838	13.7569	3.75644	N/A	0.908421
38	Responder	Small bowel	Yes	Yes	0.151993	7.8861	0.0196501	0.961096	5.10104	29.3506	1.25564	19.0262	2.75793	32.1096	0.207975
39	Responder	Lymph node	No	Yes	9.79252	39.9656	2.52596	35.5935	11.9722	17.559	0.7185	62.8167	8.2582	2.55567	0.4471
40	Responder	Subcutaneous	No	No	1.47751	82.2763	0.498599	2.30425	18.353	40.9046	0.216236	32.935	22.844	5.14246	0.606874
41	Responder	Subcutaneous	No	No	3.11931	N/A	7.86976	19.5513	19.5667	N/A	1.06212	69.371	48.8257	N/A	1.592
42	Responder	Lung	Yes	Yes	2.82907	43.3836	0.402495	20.4964	13.0135	21.1587	1.07336	42.68	15.0854	10.306	1.56438
43	Responder	Subcutaneous	No	No	0.0511003	0.103797	0.340136	1.72944	0.330169	0	0	5.76072	0.59938	0.440923	0
44	Responder	Subcutaneous	No	Yes	0.238781	36.183	2.05773	5.11477	1.6903	12.8415	0.801089	22.3526	7.55809	0.818655	0.355578
45	Responder	Subcutaneous	No	Yes	0.393512	12.3468	1.36585	2.58408	6.95141	0.345841	0.50147	31.3831	9.79764	1.3094	0.750847

## Sheet: Supplementary Table 6
Patient	Response	Site of Biopsy	Peritheliomatous growth	Metabolic zonation	Tumor: % GLUT3+ melanoma	Tumor: % GLUT1+GLUT3+ melanoma	Tumor: % GLUT1+GLUT3- melanoma	Tumor: % GLUT1-GLUT3+ melanoma	Tumor: % GLUT3+ T-cells	Tumor: % GLUT1+GLUT3+ T-cells	Tumor: % GLUT1+GLUT3- T-cells	Tumor: % GLUT1-GLUT3+ T-cells	Tumour: % CD31+ vessels	Peritumor: % GLUT3+ T-cells	Peritumor: % GLUT1+GLUT3+ T-cells	Peritumor: % GLUT1+GLUT3- T-cells	Peritumor: % GLUT1-GLUT3+ T-cells	Peritumor: % CD31+ vessels
1	Non-responder	Subcutaneous	No	No	0.248098	0.0110266	2.21634	0.237071	8.01557	0.171762	1.67182	7.84381	2.62823	10.0429	0.280343	2.27573	9.76253	10.5334
4	Non-responder	Lymph node	Yes	Yes	8.36159	6.75548	17.6604	1.60611	47.8657	3.59513	1.15876	44.2706	2.78904	21.0068	0.357893	0.855831	20.6489	16.1461
5	Non-responder	Subcutaneous	No	Yes	0.0235861	0.00244762	0.0594103	0.0211385	4.98612	0.0111049	0.105497	4.97501	0.752539	2.54825	0.00537606	0.446213	2.54287	5.61619
6	Non-responder	Lung	Yes	Yes	1.0106	0.816982	30.9308	0.19362	19.2297	5.22696	11.3067	14.0028	1.74058	19.5298	1.94357	1.5047	17.5862	6.82991
9	Non-responder	Lymph node	Yes	Yes	1.50777	0.836323	1.78464	0.671444	19.8418	1.4422	3.02396	18.3996	1.0478	10.3662	0.676866	6.59249	9.68938	6.89733
10	Non-responder	Lymph node	Yes	Yes	0.838782	0.32694	6.90431	0.511842	14.5295	0.176019	0.53339	14.3535	0.905538	10.4911	0.117125	1.16289	10.374	5.96729
12	Non-responder	Lymph node	Yes	Yes	12.7637	8.83592	19.1961	3.92782	12.7229	4.86576	7.98861	7.85719	6.97056	6.86968	0.701949	8.55719	6.16773	26.2221
13	Non-responder	Lung	No	No	0.2346	0.0262434	13.243	0.208357	25.7384	0.938522	2.38386	24.7999	9.64041	26.9972	1.0251	4.40606	25.9721	26.837
18	Non-responder	Lymph node	No	No	0.450433	0.11236	16.0709	0.338073	23.5598	1.61942	4.74238	21.9403	7.07547	41.022	4.04688	5.60328	36.9751	11.2651
20	Non-responder	Subcutaneous	No	Yes	3.26971	1.63042	6.43503	1.63929	30.4965	4.11348	3.90071	26.383	3.21546	12.8998	0.423639	1.24974	12.4762	10.636
21	Non-responder	Subcutaneous	No	No	0.397555	0.307966	90.0107	0.08959	17.1765	1.17647	7.05882	16	2.43993	10.783	0.0995355	0.696749	10.6835	7.11253
27	Responder	Lymph node	Yes	Yes	8.04552	4.40534	18.5624	3.64018	34.8109	7.9212	4.5694	26.8897	4.34992	21.8452	1.80343	4.75197	20.0417	24.2548
28	Responder	Subcutaneous	No	No	1.2118	0.158742	1.80003	1.05305	28.6144	0.613	1.66551	28.0014	1.04857	8.87338	0.199402	4.98504	8.67398	6.56448
30	Responder	Subcutaneous	No	Yes	27.7885	10.1963	10.429	17.5922	35.7684	4.54545	2.65152	31.2229	5.49536	27.8374	0.53642	0.762281	27.301	37.5846
32	Responder	Subcutaneous	No	Yes	3.82655	2.49757	18.2152	1.32898	24.874	2.78004	3.00764	22.094	0.997916	27.5204	1.77112	1.12884	25.7493	5.55448
34	Responder	Subcutaneous	No	Yes	2.81409	1.08679	13.2726	1.7273	38.2955	2.78395	2.99915	35.5115	5.98906	22.8116	0.63621	2.10026	22.1754	36.1796
39	Responder	Lymph node	No	Yes	2.26835	1.79771	26.0589	0.470642	19.0584	2.77094	8.87353	16.2874	1.52873	17.8738	0.940588	3.93624	16.9332	10.7114
40	Responder	Subcutaneous	No	No	0.439641	0.370533	79.0225	0.0691085	21.6384	5.40221	15.733	16.2362	4.74304	22.905	2.76969	8.71036	20.1353	16.1978
42	Responder	Lung	Yes	Yes	7.60365	7.11174	50.3631	0.491918	27.8475	5.97127	9.80816	21.8763	3.48584	34.1343	1.08181	1.40585	33.0525	10.7166
43	Responder	Subcutaneous	No	No	2.3354	0.54901	0.681335	1.78639	36.3229	0.0280269	0.0840807	36.2948	1.33118	33.7734	0.502336	0.747664	33.271	2.92464
44	Responder	Subcutaneous	No	Yes	0.86563	0.54833	27.7674	0.3173	23.4975	3.71711	4.51364	19.7804	2.48584	29.7228	0.737473	1.13255	28.9853	16.4391
